# Supplementary material for: A Cell-Based Potency Assay for Determining the Relative Potency of Botulinum Neurotoxin A Preparations Using Manual and Semi-Automated Procedures
Source: Toxins (Basel). 2026 Jan 15;18(1):45. doi: 10.3390/toxins18010045 (PMC12845863; doi:10.3390/toxins18010045)
Supplement: Supplementary file 1 [file toxins-18-00045-s001.zip]

Archive with 5 entries (5 files):
- Supplementary Materials S1.pdf
- Supplementary Materials S2.pdf
- Supplementary Materials S3.pdf
- Supplementary Materials S4 Raw Data.xlsx
- Supplementary Materials TableS1.pdf
