# Supplementary material for: A Cell-Based Potency Assay for Determining the Relative Potency of Botulinum Neurotoxin A Preparations Using Manual and Semi-Automated Procedures
Source: Toxins (Basel). 2026 Jan 15;18(1):45. doi: 10.3390/toxins18010045 (PMC12845863; doi:10.3390/toxins18010045)
Supplement: Supplementary file 1 [file toxins-18-00045-s001.zip › Supplementary Materials S4 Raw Data.xlsx]

## Sheet: Figure 2C
		Control			+ 1uM HcR/A
		emission ratio			emission ratio
	log[BoNT/A](pM)	Rep 1	Rep 2	Rep 3	Rep 1	Rep 2	Rep 3
	-3	1.6666	1.6619	1.6489	1.6981	1.6569	1.6532						
	-2	1.599	1.5921	1.5919	1.6512	1.6438	1.6388
	-1.52288	1.5523	1.5274	1.5293	1.6769	1.6447	1.6183
	-1	1.4085	1.4007	1.3997	1.6454	1.6398	1.6318
	-0.5229	1.2124	1.1911	1.1903	1.6507	1.642	1.6265
	0	0.9586	0.9591	0.9452	1.6583	1.6423	1.6275
	0.477	0.7253	0.7162	0.7096	1.6324	1.6423	1.6201
	1	0.5295	0.5368	0.5538	1.6463	1.6437	1.6321
	1.477	0.4002	0.3913	0.3947	1.6201	1.613	1.5837
	2	0.3339	0.3135	0.3263	1.5057	1.5435	1.5272

## Sheet: Figure 2D
		BoNT/A Holotoxin			LC/A
		emission ratio			emission ratio
	log[BoNT/A] or [LC/A](pM)	Rep 1	Rep 2	Rep 3	Rep 1	Rep 2	Rep 3
	-3	1.69612	1.68161	1.68381	1.67865	1.68387	1.66404
	-2	1.5981	1.59382	1.59	1.66909	1.65932	1.65169
	-1.52288	1.5333	1.54018	1.53258	1.66874	1.67503	1.64932
	-1	1.30029	1.36594	1.36	1.66797	1.66847	1.66519
	-0.5229	1.16179	1.14764	1.1626	1.68437	1.68551	1.67043
	0	0.89262	0.894597	0.891901	1.66104	1.68172	1.67308
	0.477	0.67332	0.684759	0.661376	1.66115	1.67743	1.66626
	1	0.503039	0.49871	0.509753	1.67295	1.67583	1.66505
	1.477	0.375778	0.38796	0.382587	1.68297	1.68196	1.66261
	2	0.301412	0.302972	0.312858	1.70044	1.70471	1.6789

## Sheet: Figure 3A
	Viability (%)
Passage #	Beginning vial	Middle vial	End vial	Lower Limit
1				90
2	99.4	98.6	99.1
3	98.8	100	100
4	98.7	99.7	99.3
5	98.9	99	98.7
6	98.8	99.3	99
7	99.7	98.2	99
8	99.2	99.3	99
9	98.6	99.1	99.2
10	99.4	99.6	99.8
11	100	100	99.7
12	100	98	99.7
13	100	100	99.3
14	99.1	99.8	100
15	99.6	99.1	99.1
16	99.7	99.8	99.5
17	99	100	99.7
18	99.6	99.4	100
19	98.7	99.6	99.6
20	99.7	99.8	99.3
21	100	100	99.4
22	98.9	99.6	99.6
23	99.1	99.2	100
24	99.1	99.3	99.2
25	99.4	99.6	99.7
26	99.2	99.7	99.3
27	99.8	100	99.5
28	99.5	99.7	99.5
29	99.6	99.7	99.5
30	99.9	99.4	98.9	90

## Sheet: Figure 3B
3 day culture cell yields (cells/ml)				4 day culture cell yields (cells/ml)
Passage #	Beginning vial	Middle vial	End vial	Passage #	Beginning vial	Middle vial	End vial
1				1
2				2
3	786000	996000	720000	3
4	663000	879000	807000	4
5				5	1730000	1450000	1470000
6				6	1250000	1110000	1370000
7	876000	972000	774000	7
8				8	1190000	1350000	1190000
9	894000	702000	1040000	9
10				10	1410000	1400000	1290000
11	696000	774000	957000	11
12				12	1340000	1150000	1030000
13	708000	801000	906000	13
14				14	1560000	1360000	1200000
15	717000	753000	594000	15
16				16	1960000	1720000	2040000
17	687000	696000	999000	17
18				18	1860000	1550000	1180000
19	894000	708000	702000	19
20				20	1630000	1340000	1150000
21	584000	602000	640000	21
22	1070000	891000	1380000	22
23				23	1620000	1170000	1130000
24	624000	870000	753000	24
25	885000	855000	957000	25
26				26	1870000	1520000	1840000
27				27	1130000	1370000	1240000
28	1150000	1090000	1040000	28
29	873000	873000	1320000	29
30				30	1060000	1420000	1390000
Expected Low yield		400000		Expected Low yield		1000000
Expected High yield		1610000		Expected High yield		2900000

## Sheet: Figure 3C
	YFP Signal to Background
	Passage #	Beginning vial	Middle vial	End vial	lower limit (mean - 20%)	upper limit (mean + 20%)
	5		7.919		6.25854	9.38781
	10	7.5436	7.2086	7.4901
	16	8.0884	6.8141	7.845
	20	7.8685	6.9518	7.3274
	26	7.7427	8.2501	8.7114
	30	8.916	7.4127	9.0814	6.25854	9.38781

## Sheet: Figure 3D
Curve Depth
Passage #	Beginning vial	Middle vial	End vial	lower limit (-50%)	upper limit (+ 50%)
6		0.55395		0.276975	0.830925
10	0.68525	0.7023	0.7074
16	0.70865	0.764125	0.73305
20	0.680275	0.76105	0.66925
26	0.744175	0.780825	0.744225
30	0.63975	0.73895	0.6948	0.276975	0.830925

## Sheet: Figure 3E
Relative Potency (%)
passage #	Beginning vial		Middle vial		End vial
6			103.5	100.7
10	103.8	106.1	105.5	99.8	101.9	103.6
16	104.3	104.7	105.3	100.9	99.6	102.1
20	100.9	100.9	100.9	103.5	102.5	110
26	103.1	103.2	101.8	100.3	101.1	104.4
30	100.1	106.2	100.3	100.9	97.1	98.5

## Sheet: Figure 5A 5B
Figure 5A	FeliX head 1 event 1, head 2 event 14				5A Event 1	Emission Ratio
Figure 5B	Operator 1 event 1, operator 2 event 14				log[BoNT/A] (M)	Reference				TS1				TS2				Neg Ctrl
					-11.3979													3.3921	3.4169	3.4373	3.402
					-12.301	2.7036	2.7226	2.6635	2.6984	2.8654	2.8763	2.853	2.9154	2.651	2.644	2.5299	2.5734
					-12	2.3885	2.4369	2.3723	2.3731	2.5636	2.6886	2.5325	2.6026	2.3121	2.3262	2.1948	2.2408
					-11.699	2.0571	2.0735	2.0121	2.0309	2.2451	2.315	2.2109	2.2752	1.9463	2.0411	1.8546	1.9123
					-11.3979	1.7088	1.742	1.6847	1.6729	1.9035	1.9348	1.8716	1.9586	1.6041	1.6786	1.5343	1.5639
					-12.301													3.3921	3.4169	3.4373	3.402
					5A Event 14	Emission Ratio
					log[BoNT/A] (M)	Reference				TS1				TS2				Neg Ctrl
					-11.3979													3.4692	3.4453	3.5062	3.4994
					-12.301	2.8711	2.8858	2.7957	2.8676	2.9937	3.0666	3.0095	3.0161	2.7631	2.7604	2.7279	2.7494
					-12	2.543	2.4755	2.5139	2.5632	2.7538	2.7704	2.7454	2.7618	2.4016	2.4932	2.4259	2.4509
					-11.699	2.2596	2.2197	2.1861	2.1837	2.4453	2.4477	2.4033	2.401	2.0647	2.1052	2.0456	2.1536
					-11.3979	1.8546	1.8865	1.8558	1.8267	2.1139	2.0801	2.0436	2.0386	1.7464	1.7414	1.6952	1.7324
					-12.301													3.4692	3.4453	3.5062	3.4994
					5B Event 1	Emission Ratio
					log[BoNT/A] (M)	Reference				TS1				TS2				Neg Ctrl
					-11.3979													3.3645	3.4035	3.3883	3.4274
					-12.301	2.4534	2.3953	2.3816	2.4279	2.5582	2.6181	2.5807	2.5787	2.3229	2.3137	2.3118	2.2694
					-12	2.1387	2.0934	2.0909	2.0317	2.3037	2.3203	2.2796	2.3263	1.9558	2.0451	1.9657	1.9804
					-11.699	1.7708	1.8	1.7736	1.7884	2.0552	1.9327	1.9953	1.8821	1.6343	1.7034	1.6747	1.6987
					-11.3979	1.4128	1.4592	1.4556	1.4957	1.6586	1.6288	1.6403	1.6037	1.3576	1.4566	1.36	1.4212
					-12.301													3.3645	3.4035	3.3883	3.4274
					5B Event 14	Emission Ratio
					log[BoNT/A] (M)	Reference				TS1				TS2				Neg Ctrl
					-11.3979													3.5126	3.528	3.5251	3.4933
					-12.301	2.7365	2.6952	2.7026	2.701	2.893	2.9189	2.9018	2.9031	2.5681	2.6279	2.6693	2.6597
					-12	2.3944	2.3992	2.4312	2.4577	2.661	2.6477	2.6748	2.6294	2.2565	2.3224	2.3632	2.3865
					-11.699	2.0951	2.0653	2.0962	2.1304	2.3354	2.3289	2.3408	2.3158	1.9748	1.917	2.0199	1.9667
					-11.3979	1.7407	1.7661	1.7569	1.7668	1.9885	1.9456	1.9411	1.9818	1.6206	1.6445	1.6495	1.6692
					-12.301													3.5126	3.528	3.5251	3.4933
